# Supplementary material for: Electroacupuncture for Spinal Cord Injury: A Systematic Review and Meta-Analysis of Randomised Controlled Trials
Source: Evid Based Complement Alternat Med. 2022 Mar 4;2022:8040555. doi: 10.1155/2022/8040555 (PMC8916891; doi:10.1155/2022/8040555)
Supplement: Supplementary Materials — Supplemental materials for this article are available online. [file 8040555.f1.zip]

Archive with 6 entries (6 files):
- 8040555.f1/PRISMA checklist.doc
- 8040555.f1/Supplemental Information-Figure (1).docx
- 8040555.f1/Supplemental Information-Search strategy.docx
- 8040555.f1/Supplemental Information-Table 1 GRADE of EA for SCI(FIM).docx
- 8040555.f1/Supplemental Information-Table 2 GRADE of EA for SCI(MBI or BI).docx
- 8040555.f1/Supplemental Information-Table 3 GRADE of EA for SCI(ASIA).docx
